# Supplementary material for: Identification of stably expressed microRNAs in plasma from high-grade serous ovarian carcinoma and benign tumor patients
Source: Mol Biol Rep. 2023 Nov 7;50(12):10235–47. doi: 10.1007/s11033-023-08795-6 (PMC10676310; doi:10.1007/s11033-023-08795-6)
Supplement: Supplementary file 4 — Supplementary Material 4 [file 11033_2023_8795_MOESM4_ESM.xlsx]

## Sheet: all
hsa.miR.101.3p
